# Supplementary material for: p20BAP31 Induces Autophagy in Colorectal Cancer Cells by Promoting PERK-Mediated ER Stress
Source: Int J Mol Sci. 2024 May 7;25(10):5101. doi: 10.3390/ijms25105101 (PMC11121724; doi:10.3390/ijms25105101)
Supplement: Supplementary file 1 [file ijms-25-05101-s001.zip]

Archive with 1 entries (1 files):
- ijms-2990808-supplementary.pdf
